# Supplementary material for: Available Bleeding Scoring Systems Poorly Predict Major Bleeding in the Acute Phase of Pulmonary Embolism
Source: J Clin Med. 2021 Aug 16;10(16):3615. doi: 10.3390/jcm10163615 (PMC8396851; doi:10.3390/jcm10163615)
Supplement: Supplementary file 1 [file jcm-10-03615-s001.zip]

Archive with 1 entries (1 files):
- jcm-1300733-supplementary.pdf
